# Supplementary material for: The Efficient and Environmentally Friendly Chlorination of Arene, Alcohol, Halobenzene, and Peroxide Catalyzed by Fe–Ba Binary Oxides Using Hydrochloric Acid as Chlorine Source and Aqueous H2O2 as Oxidant
Source: Molecules. 2024 Nov 19;29(22):5451. doi: 10.3390/molecules29225451 (PMC11597577; doi:10.3390/molecules29225451)
Supplement: Supplementary file 1 [file molecules-29-05451-s001.zip]

Archive with 1 entries (1 files):
- molecules-3302158-supplementary.pdf
